# Supplementary material for: Effects of Digestion, Cell Culture Media, and Mucous on the Physical Properties, Cellular Effects, and Translocation of Polystyrene and Polymethacrylate Nanoparticles
Source: Toxics. 2023 Aug 17;11(8):708. doi: 10.3390/toxics11080708 (PMC10458608; doi:10.3390/toxics11080708)
Supplement: Supplementary file 1 [file toxics-11-00708-s001.zip]

Archive with 1 entries (1 files):
- toxics-2442203-supplementary.pdf
